# Supplementary material for: Relationship between Vitreous IL-6 Levels, Gender Differences and C-Reactive Protein (CRP) in a Blood Sample of Posterior Uveitis
Source: J Clin Med. 2023 Feb 21;12(5):1720. doi: 10.3390/jcm12051720 (PMC10003048; doi:10.3390/jcm12051720)
Supplement: Supplementary file 1 [file jcm-12-01720-s001.zip]

Archive with 1 entries (1 files):
- jcm-2188698-supplementary.xlsx
