# Supplementary material for: Relationship between Vitreous IL-6 Levels, Gender Differences and C-Reactive Protein (CRP) in a Blood Sample of Posterior Uveitis
Source: J Clin Med. 2023 Feb 21;12(5):1720. doi: 10.3390/jcm12051720 (PMC10003048; doi:10.3390/jcm12051720)
Supplement: Supplementary file 1 [file jcm-12-01720-s001.zip › jcm-2188698-supplementary.xlsx]

## Sheet: Sheet1
Vitreous IL-6 level(pg / mL)	Age	Gender	Type of uveitis	WBC(/μL)	CRP(mg/L)
68300	59	Male	Non-infectious uveitis	15400	21.6
38000	87	Male	Infectious uveitis	7900	0.67
26600	63	Male	Non-infectious uveitis	4900	0.12
25600	58	Male	Infectious uveitis	7500	0.05
21800	69	Male	Non-infectious uveitis	6600	0.14
16600	75	Male	Non-infectious uveitis	7500	2.4
9300	16	Male	Infectious uveitis	5600	0.02
4890	47	Female	Non-infectious uveitis	7900	0.04
3320	73	Male	Infectious uveitis	3400	0.18
2670	72	Male	Infectious uveitis	2900	2.4
2470	74	Male	Non-infectious uveitis	6300	0.27
1450	80	Female	Non-infectious uveitis	6080	0.08
1100	67	Female	Non-infectious uveitis	4300	0.02
1040	73	Male	Infectious uveitis	8900	0.17
863	24	Female	Non-infectious uveitis	4600	0.03
860	78	Male	Non-infectious uveitis	5100	0.13
826	72	Female	Non-infectious uveitis	8700	1.16
604	60	Female	Non-infectious uveitis	3990	0.23
572	82	Female	Non-infectious uveitis	7030	0.08
546	73	Male	Infectious uveitis	7900	0.16
368	60	Male	Infectious uveitis	7900	0.05
364	35	Male	Infectious uveitis	10300	0.45
316	81	Female	Non-infectious uveitis	8620	0.24
305	57	Female	Infectious uveitis	8800	0.27
281	85	Male	Non-infectious uveitis	8700	0.01
251	61	Female	Non-infectious uveitis	3930	0.01
235	70	Female	Non-infectious uveitis	6700	0.04
217	83	Female	Non-infectious uveitis	5100	0.09
180	81	Female	Non-infectious uveitis	5780	0.05
141	68	Male	Non-infectious uveitis	6400	0.12
120	76	Female	Non-infectious uveitis	4700	0.02
116	55	Male	Non-infectious uveitis	9100	0.84
80.3	56	Female	Non-infectious uveitis	5300	0.13
79.9	75	Male	Non-infectious uveitis	2100	0.01
79	74	Female	Non-infectious uveitis	5600	0.25
73.5	84	Male	Non-infectious uveitis	7500	5.3
72.3	54	Female	Infectious uveitis	8400	0.13
72	74	Female	Non-infectious uveitis	6300	0.04
71	80	Male	Non-infectious uveitis	5720	0.1
62.3	41	Female	Infectious uveitis	9700	0.03
55	67	Female	Non-infectious uveitis	4300	0.01
50.9	83	Male	Non-infectious uveitis	4710	0.03
50.2	67	Female	Non-infectious uveitis	8100	0.02
48.9	84	Female	Infectious uveitis	3000	0.01
47.3	83	Female	Non-infectious uveitis	7960	0.11
46	74	Female	Non-infectious uveitis	6300	0.04
44.2	74	Female	Non-infectious uveitis	4600	0.03
43.7	68	Male	Non-infectious uveitis	6390	0.05
43.2	78	Female	Non-infectious uveitis	4420	3.52
42.1	77	Male	Non-infectious uveitis	6810	0.41
41.7	14	Female	Non-infectious uveitis	7000	0.13
39.1	73	Female	Non-infectious uveitis	6430	0.13
35.1	64	Female	Non-infectious uveitis	4390	0.38
34.7	72	Female	Non-infectious uveitis	6950	0.02
33	71	Female	Non-infectious uveitis	7200	1.52
31.4	67	Female	Non-infectious uveitis	10100	0.02
26.7	73	Male	Non-infectious uveitis	7900	3.97
26.5	72	Female	Non-infectious uveitis	8400	0.01
25	56	Female	Non-infectious uveitis	6020	0.05
23.4	58	Male	Non-infectious uveitis	10340	0.07
22.7	63	Male	Non-infectious uveitis	6400	0.09
22.1	71	Male	Non-infectious uveitis	9910	4.45
21.1	85	Male	Non-infectious uveitis	4160	0.23
20.4	71	Female	Non-infectious uveitis	8400	0.64
19.4	64	Male	Non-infectious uveitis	6400	0.03
18.9	62	Female	Non-infectious uveitis	4000	0.19
18.8	58	Female	Infectious uveitis	10500	0.17
18.1	94	Female	Non-infectious uveitis	6790	0.02
18	91	Female	Infectious uveitis	7440	0.31
15.6	45	Female	Non-infectious uveitis	5700	0.02
14.7	77	Male	Non-infectious uveitis	4160	0.01
14.4	69	Female	Non-infectious uveitis	5220	0.26
12	51	Male	Non-infectious uveitis	8500	0.7
10.6	57	Female	Non-infectious uveitis	4200	0.06
10.5	54	Male	Non-infectious uveitis	5800	0.02
10.1	34	Male	Non-infectious uveitis	9030	0.54
5.7	54	Female	Non-infectious uveitis	8600	0.05
5.7	54	Female	Non-infectious uveitis	6800	0.12
4.7	76	Male	Non-infectious uveitis	4370	0.02
3.4	64	Female	Non-infectious uveitis	5740	0.09
1.6	64	Female	Non-infectious uveitis	4100	0.04
1.1	43	Female	Non-infectious uveitis	3700	0.01
